# Supplementary material for: Estrogens and Progestins Cooperatively Shift Breast Cancer Cell Metabolism
Source: Cancers (Basel). 2022 Mar 31;14(7):1776. doi: 10.3390/cancers14071776 (PMC8996926; doi:10.3390/cancers14071776)
Supplement: Supplementary file 1 [file cancers-14-01776-s001.zip]

Archive with 1 entries (1 files):
- cancers-1635104-supplementary.pdf
